# Supplementary material for: Calf morbidity, mortality, and management practices in dairy farms in Jimma City, Southwestern Ethiopia
Source: BMC Vet Res. 2023 Nov 28;19:249. doi: 10.1186/s12917-023-03815-w (PMC10683357; doi:10.1186/s12917-023-03815-w)
Supplement: Supplementary file 3 — Supplementary Material 3 [file 12917_2023_3815_MOESM3_ESM.csv]

Supplementary file 3: Longtudinal calf morbidity and mortality event data collected during the 6 months study period in Jimma Town, Ethiopia
Calves	herd	Sex	Breed	parity	Delivery status	Postdelivery complication	Cause morbidity	Diarhea	Pneumonia	septicemia	navel_ill	skin_disease	miscellaneous	Cause mortality	Diarhea	Pneumonia	septicemia	miscellaneous	income source	Dairying experience	Management	Herd size	Breeding method	Floor type	Calving pen	Dam vaccination	umbilical disinfection	Calf housing	pen cleaning frequency	pen bedding	first colostrum	colo feeding method	Amount of milk fed	Water provision	morbidity interval	mortality interval	Morbidity	Mortality
F11	1	1	1	2	2	1	septicemia	0	0	1	0	0	0	septicemia	0	0	1	0	2	1	1	1	1	2	1	1	1	1	2	1	2	1	1	2	8	10	1	1
F12	1	2	2	2	1	1	Miscellaneous	0	0	0	0	0	1	null	0	0	0	0	2	1	1	1	1	1	1	1	1	1	1	1	1	1	1	2	101	117	1	0
F13	1	1	1	1	1	1	null	0	0	0	0	0	0	null	0	0	0	0	2	2	1	1	1	1	1	1	1	1	2	1	1	1	1	2	82	82	0	0
F14	1	1	1	2	1	1	null	0	0	0	0	0	0	null	0	0	0	0	2	2	1	1	1	1	1	1	1	1	2	1	1	1	1	2	127	127	0	0
F15	1	1	1	1	1	1	null	0	0	0	0	0	0	null	0	0	0	0	2	2	1	2	1	1	1	1	1	1	2	1	1	1	1	2	25	25	0	0
F21	2	2	1	1	1	2	null	0	0	0	0	0	0	null	0	0	0	0	2	2	1	2	1	1	1	1	1	1	2	2	1	1	1	1	56	56	0	0
F22	2	2	1	1	1	1	null	0	0	0	0	0	0	null	0	0	0	0	2	2	1	2	1	1	1	1	1	1	2	2	1	1	1	1	108	108	0	0
F23	2	1	1	1	1	1	Pneumonia	0	1	0	0	0	0	Pneumonia	0	1	0	0	2	2	1	1	1	2	1	1	1	1	2	2	2	1	1	1	40	48	1	1
F24	2	2	1	1	1	1	Diarrhea	1	0	0	0	0	0	null	0	0	0	0	2	2	1	2	1	1	1	1	1	1	1	2	1	1	1	1	29	72	1	0
F25	2	1	1	2	1	1	null	0	0	0	0	0	0	null	0	0	0	0	2	2	1	2	1	1	1	1	1	1	2	2	1	1	1	1	31	31	0	0
F31	3	1	1	1	1	1	null	0	0	0	0	0	0	null	0	0	0	0	2	2	1	1	1	1	1	1	1	1	2	1	1	1	2	1	32	32	0	0
F32	3	1	2	2	1	1	null	0	0	0	0	0	0	null	0	0	0	0	2	2	1	1	1	1	1	1	1	1	2	1	1	1	2	1	85	85	0	0
F33	3	1	1	1	1	1	null	0	0	0	0	0	0	null	0	0	0	0	2	2	1	1	1	1	1	1	1	1	2	1	1	1	2	1	109	109	0	0
F34	3	1	1	1	1	1	null	0	0	0	0	0	0	null	0	0	0	0	2	2	1	1	1	1	1	1	1	1	2	1	1	1	2	1	137	137	0	0
F35	3	1	1	1	1	2	null	0	0	0	0	0	0	null	0	0	0	0	2	2	1	1	1	1	1	1	1	1	2	1	1	1	2	1	60	60	0	0
F41	4	1	1	1	1	1	null	0	0	0	0	0	0	null	0	0	0	0	1	2	1	2	1	1	1	1	1	1	2	1	1	2	1	1	45	45	0	0
F42	4	1	1	1	1	1	null	0	0	0	0	0	0	null	0	0	0	0	1	2	1	2	1	1	1	1	1	1	2	1	1	2	1	1	60	60	0	0
F43	4	1	1	1	1	1	null	0	0	0	0	0	0	null	0	0	0	0	1	1	1	2	1	1	1	1	1	1	2	1	1	2	1	1	78	78	0	0
F44	4	2	1	1	1	1	null	0	0	0	0	0	0	null	0	0	0	0	1	1	1	2	1	1	1	1	1	1	2	1	1	2	1	1	104	104	0	0
F51	5	1	1	1	1	1	null	0	0	0	0	0	0	null	0	0	0	0	1	2	1	1	1	1	1	1	1	1	2	2	1	1	2	1	147	147	0	0
F52	5	1	1	2	1	1	Miscellaneous	0	0	0	0	0	1	null	0	0	0	0	1	2	1	1	1	1	1	1	1	1	2	2	1	1	2	1	6	118	1	0
F53	5	1	1	2	1	1	null	0	0	0	0	0	0	null	0	0	0	0	1	2	1	1	1	1	1	1	1	1	2	2	1	1	2	1	57	57	0	0
F54	5	1	1	2	1	1	null	0	0	0	0	0	0	null	0	0	0	0	1	2	1	1	1	1	1	1	1	1	2	2	1	1	2	1	176	176	0	0
F55	5	2	1	1	1	1	null	0	0	0	0	0	0	null	0	0	0	0	1	2	1	1	1	1	1	1	1	1	2	2	1	1	2	1	33	33	0	0
F61	6	1	1	1	1	1	null	0	0	0	0	0	0	null	0	0	0	0	2	2	1	1	1	1	1	1	1	1	2	1	1	1	1	1	24	24	0	0
F62	6	1	1	1	2	2	null	0	0	0	0	0	0	null	0	0	0	0	2	2	1	1	1	1	1	1	1	1	2	1	1	1	1	1	54	54	0	0
F63	6	1	1	1	1	1	null	0	0	0	0	0	0	null	0	0	0	0	2	2	1	1	1	1	1	1	1	1	2	1	1	1	1	1	66	66	0	0
F64	6	1	1	1	1	1	Miscellaneous	0	0	0	0	0	1	null	0	0	0	0	2	2	1	1	1	1	1	1	1	1	2	1	1	1	1	1	103	165	1	0
F65	6	1	1	1	1	1	null	0	0	0	0	0	0	null	0	0	0	0	2	2	1	1	1	1	1	1	1	1	2	1	1	1	1	1	19	19	0	0
F71	7	1	1	1	1	1	null	0	0	0	0	0	0	null	0	0	0	0	2	1	1	2	1	1	1	1	1	1	2	2	1	1	1	1	83	83	0	0
F72	7	1	1	1	1	1	null	0	0	0	0	0	0	null	0	0	0	0	2	1	1	2	1	1	1	1	1	1	2	2	1	1	1	1	97	97	0	0
F73	7	1	1	2	1	1	Pneumonia	0	1	0	0	0	0	null	0	0	0	0	2	1	1	2	1	1	1	1	1	1	2	2	1	1	1	1	99	127	1	0
F81	8	1	1	1	1	1	null	0	0	0	0	0	0	null	0	0	0	0	1	1	2	2	2	1	1	1	1	1	2	2	2	2	2	1	55	55	0	0
F82	8	1	1	1	1	1	null	0	0	0	0	0	0	null	0	0	0	0	1	1	2	2	2	1	1	1	1	1	2	2	1	2	2	1	53	53	0	0
F83	8	1	1	2	1	2	Septicemia	0	0	1	0	0	0	null	0	0	0	0	1	1	2	2	2	1	1	1	1	1	1	2	2	2	2	1	98	100	1	0
F91	9	1	1	1	1	1	Skin disease	0	0	0	0	1	0	null	0	0	0	0	1	2	1	2	1	1	1	1	1	2	1	2	1	1	2	1	33	77	1	0
F92	9	1	1	1	1	1	Pneumonia	0	1	0	0	0	0	null	0	0	0	0	1	2	1	2	1	1	1	1	1	2	1	2	1	1	2	1	37	118	1	0
F93	9	2	1	1	1	1	null	0	0	0	0	0	0	null	0	0	0	0	1	2	1	2	1	1	1	1	1	2	1	2	1	1	2	1	180	180	0	0
F101	10	2	1	1	2	1	Miscellaneous	0	0	0	0	0	1	null	0	0	0	0	2	2	2	2	1	2	1	1	1	1	1	1	2	1	2	1	18	99	1	0
F102	10	1	1	1	1	1	Skin disease	0	0	0	0	1	0	null	0	0	0	0	2	2	2	2	1	2	1	1	1	1	1	1	2	1	2	1	18	110	1	0
F103	10	1	2	1	1	1	null	0	0	0	0	0	0	null	0	0	0	0	2	2	2	2	1	2	1	1	1	1	2	1	1	1	2	1	151	151	0	0
F104	10	2	2	1	1	1	null	0	0	0	0	0	0	null	0	0	0	0	2	2	2	2	1	2	1	1	1	1	1	1	2	1	2	1	55	55	0	0
F111	11	1	1	1	1	2	null	0	0	0	0	0	0	null	0	0	0	0	1	1	1	2	1	1	1	1	1	1	1	1	2	2	1	1	45	45	0	0
F112	11	1	1	1	1	1	null	0	0	0	0	0	0	null	0	0	0	0	1	1	1	2	1	1	1	1	1	1	1	1	2	2	1	1	88	88	0	0
F113	11	1	1	1	2	1	Skin disease	0	0	0	0	1	0	null	0	0	0	0	1	1	1	2	1	2	1	1	1	1	1	1	2	2	1	1	102	139	1	0
F114	11	2	1	1	1	1	null	0	0	0	0	0	0	null	0	0	0	0	1	1	1	2	1	2	1	1	1	1	2	1	2	2	1	1	151	151	0	0
F115	11	2	1	1	1	1	null	0	0	0	0	0	0	null	0	0	0	0	1	1	1	2	1	2	1	1	1	1	2	1	2	2	1	1	150	150	0	0
F121	12	1	2	1	1	1	null	0	0	0	0	0	0	null	0	0	0	0	1	1	2	1	2	1	1	1	1	2	2	1	1	2	2	1	46	46	0	0
F122	12	1	1	1	1	1	null	0	0	0	0	0	0	null	0	0	0	0	1	1	2	1	2	1	1	1	1	2	2	1	1	2	2	1	78	78	0	0
F123	12	1	1	1	1	1	null	0	0	0	0	0	0	null	0	0	0	0	1	1	2	1	2	1	1	1	1	2	1	1	2	2	2	1	110	110	0	0
F124	12	2	1	1	2	2	Diarrhea	1	0	0	0	0	0	Diarrhea	1	0	0	0	1	1	2	1	2	2	1	1	1	1	1	1	2	2	2	1	9	14	1	1
F131	13	1	1	1	1	1	null	0	0	0	0	0	0	null	0	0	0	0	2	2	1	1	1	1	2	2	2	2	2	1	1	1	2	1	50	50	0	0
F132	13	1	1	1	1	1	null	0	0	0	0	0	0	null	0	0	0	0	2	2	1	1	1	1	2	2	2	2	2	1	1	1	2	1	60	60	0	0
F133	13	1	1	1	1	1	null	0	0	0	0	0	0	null	0	0	0	0	2	2	1	1	1	1	2	2	2	2	2	1	1	1	2	1	74	74	0	0
F134	13	1	1	1	1	1	null	0	0	0	0	0	0	null	0	0	0	0	2	2	1	1	1	1	2	2	2	2	2	1	1	1	2	1	89	89	0	0
F135	13	1	1	1	1	1	null	0	0	0	0	0	0	null	0	0	0	0	2	2	1	1	1	1	2	2	2	2	2	1	1	1	2	1	100	100	0	0
F136	13	1	1	1	1	1	null	0	0	0	0	0	0	null	0	0	0	0	2	2	1	1	1	1	2	2	2	2	2	1	1	1	2	1	124	124	0	0
F137	13	1	1	1	1	2	null	0	0	0	0	0	0	null	0	0	0	0	2	2	1	1	1	1	2	2	2	2	2	1	1	1	2	1	163	163	0	0
F138	13	1	1	2	1	1	Navel ill	0	0	0	1	0	0	null	0	0	0	0	2	2	1	1	1	1	2	2	2	2	1	1	1	1	2	1	4	130	1	0
F139	13	2	1	1	1	2	Diarrhea	1	0	0	0	0	0	null	0	0	0	0	2	2	1	1	1	1	2	2	2	2	1	1	1	1	2	1	5	65	1	0
F141	14	1	1	1	1	1	null	0	0	0	0	0	0	null	0	0	0	0	2	2	2	2	2	1	1	1	1	1	2	1	1	2	2	1	28	28	0	0
F142	14	1	1	1	1	1	null	0	0	0	0	0	0	null	0	0	0	0	2	1	2	2	2	1	1	1	1	1	2	1	1	2	2	1	68	68	0	0
F143	14	2	1	1	1	1	null	0	0	0	0	0	0	null	0	0	0	0	2	1	2	2	2	1	1	1	1	1	2	1	1	2	2	1	61	61	0	0
F151	15	1	1	1	1	2	null	0	0	0	0	0	0	null	0	0	0	0	1	2	1	1	1	1	1	1	1	2	2	1	1	1	1	1	149	149	0	0
F152	15	1	1	2	1	1	Miscellaneous	0	0	0	0	0	1	Miscellaneous	0	0	0	1	1	1	1	1	1	2	1	1	1	2	2	1	2	1	1	1	102	107	1	1
F153	15	1	1	1	1	1	null	0	0	0	0	0	0	null	0	0	0	0	1	2	1	1	1	1	1	1	1	2	2	1	1	1	1	1	81	81	0	0
F154	15	1	2	1	1	2	null	0	0	0	0	0	0	null	0	0	0	0	1	2	1	1	1	1	1	1	1	2	2	1	1	1	1	1	106	106	0	0
F155	15	1	1	1	1	2	null	0	0	0	0	0	0	null	0	0	0	0	1	2	1	1	1	1	1	1	1	2	2	1	1	1	1	1	77	77	0	0
F156	15	1	1	1	2	1	septicemia	0	0	1	0	0	0	septicemia	0	0	1	0	1	2	1	1	1	2	1	1	1	2	2	1	2	1	1	1	24	26	1	1
F157	15	2	1	1	1	1	null	0	0	0	0	0	0	null	0	0	0	0	1	2	1	1	1	1	1	1	1	2	2	1	1	1	1	1	43	43	0	0
F158	15	1	1	1	1	1	null	0	0	0	0	0	0	null	0	0	0	0	1	2	1	1	1	1	1	1	1	2	2	1	1	1	1	1	64	64	0	0
F161	16	1	1	1	1	2	null	0	0	0	0	0	0	null	0	0	0	0	2	2	1	1	1	1	1	1	1	2	2	1	1	1	2	1	90	90	0	0
F162	16	1	1	1	1	1	null	0	0	0	0	0	0	null	0	0	0	0	2	2	1	1	1	1	1	1	1	2	2	1	1	1	2	1	143	143	0	0
F163	16	1	1	1	1	1	null	0	0	0	0	0	0	null	0	0	0	0	2	2	1	1	1	1	1	1	1	2	2	1	1	1	2	1	154	154	0	0
F164	16	1	1	1	1	2	Miscellaneous	0	0	0	0	0	1	null	0	0	0	0	2	2	1	1	1	1	1	1	1	2	1	1	1	1	2	1	40	72	1	0
F165	16	1	1	1	2	1	null	0	0	0	0	0	0	null	0	0	0	0	2	2	1	1	1	1	1	1	1	2	2	1	1	1	2	1	103	103	0	0
F166	16	2	1	1	1	1	null	0	0	0	0	0	0	null	0	0	0	0	2	2	1	1	1	1	1	1	1	2	2	1	1	1	2	1	177	177	0	0
F167	16	1	1	1	1	1	null	0	0	0	0	0	0	null	0	0	0	0	2	2	1	1	1	1	1	1	1	2	2	1	1	1	2	1	26	26	0	0
F171	17	1	1	1	1	1	null	0	0	0	0	0	0	null	0	0	0	0	1	1	2	2	1	1	1	1	1	1	2	1	1	1	1	1	37	37	0	0
F172	17	1	1	1	1	1	Miscellaneous	0	0	0	0	0	1	null	0	0	0	0	1	1	2	2	1	1	1	1	1	1	1	1	1	1	1	1	21	69	1	0
F173	17	2	1	1	2	1	null	0	0	0	0	0	0	null	0	0	0	0	1	1	2	2	1	1	1	1	1	1	2	1	1	1	1	1	180	180	0	0
F174	17	1	1	1	1	2	null	0	0	0	0	0	0	null	0	0	0	0	1	1	2	2	1	1	1	1	1	1	2	1	1	1	1	1	149	149	0	0
F181	18	1	1	1	1	1	null	0	0	0	0	0	0	null	0	0	0	0	1	1	1	2	1	1	1	1	1	1	2	2	1	1	1	1	45	45	0	0
F182	18	2	1	1	1	1	null	0	0	0	0	0	0	null	0	0	0	0	1	1	1	2	1	1	1	1	1	1	2	2	1	1	1	1	78	78	0	0
F183	18	1	2	1	1	1	null	0	0	0	0	0	0	null	0	0	0	0	1	1	1	2	1	1	1	1	1	1	2	2	1	1	1	1	148	148	0	0
F184	18	1	1	1	1	2	null	0	0	0	0	0	0	null	0	0	0	0	1	1	1	2	1	1	1	1	1	1	2	2	1	1	1	1	63	63	0	0
F191	19	1	1	1	1	1	null	0	0	0	0	0	0	null	0	0	0	0	1	2	1	1	1	1	1	1	1	1	2	1	1	2	1	1	95	95	0	0
F192	19	1	1	2	2	1	Skin disease	0	0	0	0	1	0	null	0	0	0	0	1	2	1	1	1	1	1	1	1	1	1	1	1	2	1	1	50	78	1	0
F193	19	1	1	2	1	1	null	0	0	0	0	0	0	null	0	0	0	0	1	2	1	1	1	1	1	1	1	1	2	1	1	2	1	1	59	59	0	0
F194	19	2	1	2	1	1	null	0	0	0	0	0	0	null	0	0	0	0	1	2	1	1	1	1	1	1	1	1	2	1	1	2	1	1	11	111	0	0
F201	20	1	1	1	1	1	null	0	0	0	0	0	0	null	0	0	0	0	2	1	1	1	1	1	1	1	1	1	2	2	1	2	1	1	161	161	0	0
F202	20	1	1	1	1	1	null	0	0	0	0	0	0	null	0	0	0	0	2	1	1	2	1	1	1	1	1	1	2	2	1	2	1	1	107	107	0	0
F203	20	1	1	1	1	1	null	0	0	0	0	0	0	null	0	0	0	0	2	1	1	1	1	1	1	1	1	1	2	2	1	2	1	1	52	52	0	0
F204	20	1	1	1	1	2	Miscellaneous	0	0	0	0	0	1	Miscellaneous	0	0	0	1	2	1	1	1	1	2	1	1	1	1	2	2	2	2	1	1	144	144	1	1
F211	21	1	1	1	1	1	null	0	0	0	0	0	0	null	0	0	0	0	2	2	1	1	1	1	1	1	1	2	2	1	1	1	2	2	76	76	0	0
F212	21	1	2	2	1	1	null	0	0	0	0	0	0	null	0	0	0	0	2	2	1	2	1	1	1	1	1	2	2	1	1	1	2	2	117	117	0	0
F213	21	1	1	1	1	1	null	0	0	0	0	0	0	null	0	0	0	0	2	2	1	2	1	1	1	1	1	2	2	1	1	1	2	2	94	94	0	0
F214	21	2	1	1	1	1	null	0	0	0	0	0	0	null	0	0	0	0	2	2	1	2	1	1	1	1	1	2	2	1	1	1	2	2	50	50	0	0
F221	22	2	1	1	1	1	null	0	0	0	0	0	0	null	0	0	0	0	1	2	1	2	1	1	1	1	1	1	2	2	1	2	1	2	162	162	0	0
F222	22	1	1	1	1	1	Skin disease	0	0	0	0	1	0	null	0	0	0	0	1	2	1	2	1	1	1	1	1	1	1	2	1	2	1	2	61	104	1	0
F223	22	1	1	1	1	1	null	0	0	0	0	0	0	null	0	0	0	0	1	2	1	2	1	1	1	1	1	1	2	2	1	2	1	2	35	35	0	0
F224	22	2	1	1	1	1	null	0	0	0	0	0	0	null	0	0	0	0	1	2	1	2	1	1	1	1	1	1	2	2	1	2	1	2	126	126	0	0
F231	23	1	1	1	1	1	null	0	0	0	0	0	0	null	0	0	0	0	1	2	1	1	1	1	2	1	1	1	2	1	2	1	1	1	78	78	0	0
F232	23	1	1	1	1	1	null	0	0	0	0	0	0	null	0	0	0	0	1	2	1	1	1	1	2	1	1	1	2	1	1	1	1	1	75	75	0	0
F233	23	2	1	1	1	1	null	0	0	0	0	0	0	null	0	0	0	0	1	2	1	1	1	1	2	1	1	1	2	1	2	1	1	1	152	152	0	0
F234	23	2	1	2	2	1	Diarrhea	1	0	0	0	0	0	Diarrhea	1	0	0	0	1	2	1	1	1	1	2	1	1	1	2	1	2	1	1	1	23	28	1	1
F241	24	1	1	1	1	2	null	0	0	0	0	0	0	null	0	0	0	0	1	2	1	2	1	1	1	1	1	1	2	1	1	2	1	1	156	156	0	0
F242	24	2	1	2	1	1	null	0	0	0	0	0	0	null	0	0	0	0	1	2	1	2	1	2	1	1	1	1	2	1	1	2	1	1	95	95	0	0
F243	24	1	2	1	1	1	null	0	0	0	0	0	0	null	0	0	0	0	1	2	1	2	1	1	1	1	1	1	2	1	1	2	1	1	59	59	0	0
F251	25	2	1	1	1	2	null	0	0	0	0	0	0	null	0	0	0	0	2	2	1	1	1	1	1	1	1	2	2	2	1	1	1	2	49	49	0	0
F252	25	1	1	1	1	1	Pneumonia	0	1	0	0	0	0	null	0	0	0	0	2	2	1	1	1	2	1	1	1	2	1	2	2	1	1	2	108	125	1	0
F253	25	1	1	1	1	1	null	0	0	0	0	0	0	null	0	0	0	0	2	2	1	1	1	1	1	1	1	2	2	2	1	1	1	2	105	105	0	0
F254	25	1	1	1	1	1	null	0	0	0	0	0	0	null	0	0	0	0	2	2	1	1	1	1	1	1	1	2	2	2	1	1	1	2	58	58	0	0
F255	25	2	1	1	1	1	null	0	0	0	0	0	0	null	0	0	0	0	2	2	1	1	1	1	1	1	1	2	2	2	1	1	1	2	32	32	0	0
F261	26	1	1	1	1	1	null	0	0	0	0	0	0	null	0	0	0	0	1	2	1	1	1	1	2	1	1	2	2	1	1	1	1	1	165	165	0	0
F262	26	1	1	1	1	1	null	0	0	0	0	0	0	null	0	0	0	0	1	2	1	1	1	1	2	1	1	2	2	1	1	1	1	1	132	132	0	0
F263	26	1	1	1	1	1	null	0	0	0	0	0	0	null	0	0	0	0	1	2	1	1	1	1	2	1	1	2	2	1	1	1	1	1	88	88	0	0
F264	26	1	1	2	1	1	Diarrhea	1	0	0	0	0	0	null	0	0	0	0	1	2	1	1	1	1	2	1	1	2	2	1	2	1	1	1	100	130	1	0
F265	26	2	1	1	1	1	null	0	0	0	0	0	0	null	0	0	0	0	1	2	1	1	1	1	2	1	1	2	2	1	1	1	1	1	20	20	0	0
F271	27	2	1	1	1	1	null	0	0	0	0	0	0	null	0	0	0	0	1	1	1	2	1	1	1	1	1	2	2	2	1	1	1	1	58	58	0	0
F272	27	1	1	1	1	1	null	0	0	0	0	0	0	null	0	0	0	0	1	1	1	2	1	1	1	1	1	2	2	2	1	1	1	1	117	117	0	0
F273	27	1	1	1	1	1	null	0	0	0	0	0	0	null	0	0	0	0	1	1	1	2	1	1	1	1	1	2	2	2	1	1	1	1	75	75	0	0
F274	27	1	1	1	2	1	null	0	0	0	0	0	0	null	0	0	0	0	1	1	1	2	1	1	1	1	1	2	2	2	1	1	1	1	24	24	0	0
F281	28	1	1	2	1	1	Diarrhea	1	0	0	0	0	0	Diarrhea	1	0	0	0	1	1	1	2	1	2	1	1	1	1	2	2	2	2	1	1	137	138	1	1
F282	28	1	2	1	1	1	null	0	0	0	0	0	0	null	0	0	0	0	1	1	1	2	1	1	1	1	1	1	2	2	1	2	1	1	49	49	0	0
F283	28	2	2	1	1	1	null	0	0	0	0	0	0	null	0	0	0	0	1	1	1	2	1	1	1	1	1	1	2	2	1	2	1	1	122	122	0	0
F291	29	1	1	1	1	1	null	0	0	0	0	0	0	null	0	0	0	0	1	2	1	2	1	1	1	1	1	2	2	2	1	2	1	1	108	108	0	0
F292	29	1	1	1	1	1	null	0	0	0	0	0	0	null	0	0	0	0	1	2	1	2	1	1	1	1	1	2	2	2	1	2	1	1	46	46	0	0
F293	29	2	1	1	2	1	Navel ill	0	0	0	1	0	0	null	0	0	0	0	1	2	1	2	1	1	1	1	1	2	2	2	2	2	1	1	13	123	1	0
F294	29	2	1	1	1	2	null	0	0	0	0	0	0	null	0	0	0	0	1	2	1	2	1	1	1	1	1	2	2	2	1	2	1	1	48	48	0	0
F301	30	2	1	1	1	1	null	0	0	0	0	0	0	null	0	0	0	0	1	2	1	2	1	1	1	1	1	1	2	2	1	2	1	1	121	121	0	0
F302	30	1	1	1	1	1	null	0	0	0	0	0	0	null	0	0	0	0	1	2	1	2	1	2	1	1	1	1	2	2	1	2	1	1	48	48	0	0
F303	30	1	1	1	2	1	null	0	0	0	0	0	0	null	0	0	0	0	1	2	1	2	1	2	1	1	1	1	2	2	1	2	1	1	28	28	0	0
F304	30	1	1	1	1	1	null	0	0	0	0	0	0	null	0	0	0	0	1	2	1	2	1	1	1	1	1	1	2	2	1	2	1	1	95	95	0	0
F311	31	1	1	2	1	1	Pneumonia	0	1	0	0	0	0	null	0	0	0	0	1	1	1	1	1	2	2	1	1	2	2	1	2	2	1	1	111	116	1	0
F312	31	1	1	1	1	1	null	0	0	0	0	0	0	null	0	0	0	0	1	1	1	1	1	1	2	1	1	2	2	1	1	2	1	1	108	108	0	0
F313	31	1	1	1	1	1	null	0	0	0	0	0	0	null	0	0	0	0	1	1	1	1	1	1	2	1	1	2	2	1	2	2	1	1	76	76	0	0
F314	31	1	1	1	1	1	null	0	0	0	0	0	0	null	0	0	0	0	1	1	1	1	1	1	2	1	1	2	2	1	2	2	1	1	43	43	0	0
F315	31	2	1	1	1	1	Diarrhea	1	0	0	0	0	0	null	0	0	0	0	1	1	1	1	1	1	2	1	1	2	2	1	2	2	1	1	32	60	1	0
F316	31	1	1	1	1	2	null	0	0	0	0	0	0	null	0	0	0	0	1	1	1	1	1	1	2	1	1	2	2	1	2	2	1	1	50	50	0	0
F311	32	1	1	1	1	1	null	0	0	0	0	0	0	null	0	0	0	0	1	2	1	2	2	1	1	1	1	1	2	2	1	2	1	1	138	138	0	0
F322	32	2	1	1	1	1	null	0	0	0	0	0	0	null	0	0	0	0	1	2	1	2	2	1	1	1	1	1	2	2	1	2	1	1	88	88	0	0
F323	32	1	1	1	1	1	null	0	0	0	0	0	0	null	0	0	0	0	1	2	1	2	2	1	1	1	1	1	2	2	1	2	1	1	44	44	0	0
F324	32	2	1	1	1	1	null	0	0	0	0	0	0	null	0	0	0	0	1	2	1	2	2	1	1	1	1	1	2	2	1	2	1	1	80	80	0	0
F331	33	1	1	2	1	1	null	0	0	0	0	0	0	null	0	0	0	0	1	1	1	1	1	1	1	1	1	1	2	2	1	2	1	1	78	78	0	0
F332	33	1	1	1	1	1	Miscellaneous	0	0	0	0	0	1	null	0	0	0	0	1	1	1	1	1	1	1	1	1	1	2	2	1	2	1	1	40	66	1	0
F333	33	1	1	1	1	1	null	0	0	0	0	0	0	null	0	0	0	0	1	1	1	1	1	1	1	1	1	1	2	2	1	2	1	1	18	18	0	0
F334	33	2	1	1	1	2	null	0	0	0	0	0	0	null	0	0	0	0	1	1	1	1	1	1	1	1	1	1	2	2	1	2	1	1	122	122	0	0
F341	34	1	1	1	1	1	null	0	0	0	0	0	0	null	0	0	0	0	1	2	1	1	1	1	1	1	1	1	2	1	1	2	1	1	109	109	0	0
F342	34	2	1	1	1	1	null	0	0	0	0	0	0	null	0	0	0	0	1	2	1	1	1	1	1	1	1	1	2	1	1	2	1	1	134	134	0	0
F351	34	1	1	1	1	2	null	0	0	0	0	0	0	null	0	0	0	0	1	1	1	1	2	1	1	1	1	1	2	1	1	2	1	1	125	125	0	0
F352	34	1	1	1	2	1	Diarrhea	1	0	0	0	0	0	null	0	0	0	0	1	1	1	1	2	1	1	1	1	1	2	1	1	2	1	1	12	65	1	0
F353	34	1	1	1	1	1	null	0	0	0	0	0	0	null	0	0	0	0	1	2	1	1	2	1	1	1	1	1	2	1	1	2	1	1	39	39	0	0
F354	34	2	1	1	1	1	Diarrhea	1	0	0	0	0	0	null	0	0	0	0	1	1	1	1	2	1	1	1	1	1	2	1	1	2	1	1	19	32	1	0
F361	35	1	1	1	1	1	null	0	0	0	0	0	0	null	0	0	0	0	1	2	1	1	1	2	1	1	1	1	2	1	2	2	1	1	138	138	0	0
F362	35	1	1	1	1	1	null	0	0	0	0	0	0	null	0	0	0	0	1	2	1	1	1	2	1	1	1	1	2	1	1	2	1	1	67	67	0	0
F363	35	1	1	2	1	1	Miscellaneous	0	0	0	0	0	1	Miscellaneous	0	0	0	1	1	1	1	1	1	2	1	1	1	1	2	1	2	2	1	1	37	38	1	1
F371	36	1	1	1	1	1	null	0	0	0	0	0	0	null	0	0	0	0	1	2	1	1	1	1	1	1	1	1	2	1	1	2	1	1	138	138	0	0
F372	36	1	1	2	1	1	septicemia	0	0	1	0	0	0	null	0	0	0	0	1	2	1	1	1	1	1	1	1	1	2	1	1	2	1	1	21	96	1	0
F381	37	1	1	2	1	1	Skin disease	0	0	0	0	1	0	null	0	0	0	0	1	2	1	1	1	1	1	1	1	1	2	1	1	2	1	1	113	156	1	0
F382	37	1	1	1	1	1	null	0	0	0	0	0	0	null	0	0	0	0	1	2	1	1	1	1	1	1	1	1	2	1	1	2	1	1	59	59	0	0
F383	37	1	2	1	1	1	null	0	0	0	0	0	0	null	0	0	0	0	1	2	1	1	1	1	1	1	1	1	2	1	1	2	1	1	48	48	0	0
F384	37	1	1	1	1	1	null	0	0	0	0	0	0	null	0	0	0	0	1	2	1	1	1	1	1	1	1	1	1	1	1	2	1	1	32	32	0	0
F391	38	2	1	1	1	1	null	0	0	0	0	0	0	null	0	0	0	0	2	2	1	1	1	1	1	1	1	1	1	1	1	2	1	1	19	19	0	0
F392	38	1	1	1	1	1	null	0	0	0	0	0	0	null	0	0	0	0	2	2	1	1	1	1	1	1	1	1	1	1	1	2	1	1	78	78	0	0
F393	38	1	1	1	1	1	null	0	0	0	0	0	0	null	0	0	0	0	2	2	1	1	1	1	1	1	1	1	2	1	1	2	1	1	89	89	0	0
F394	38	1	1	2	2	2	Pneumonia	0	1	0	0	0	0	null	0	0	0	0	2	2	1	1	1	1	1	1	1	1	1	1	2	2	1	1	42	122	1	0
F395	38	1	1	1	1	1	null	0	0	0	0	0	0	null	0	0	0	0	2	2	1	1	1	1	1	1	1	1	1	1	1	2	1	1	18	18	0	0
F401	39	1	1	1	1	1	null	0	0	0	0	0	0	null	0	0	0	0	1	2	1	1	1	1	1	1	1	1	2	1	1	1	1	1	15	15	0	0
F402	39	1	1	1	1	1	null	0	0	0	0	0	0	null	0	0	0	0	1	2	1	1	1	1	1	1	1	1	2	1	1	1	1	1	65	65	0	0
F403	39	1	1	1	1	1	null	0	0	0	0	0	0	null	0	0	0	0	1	2	1	1	1	1	1	1	1	1	1	1	1	1	1	1	90	90	1	0
F404	39	1	1	2	1	2	septicemia	0	0	1	0	0	0	null	0	0	0	0	1	2	1	1	1	1	1	1	1	1	2	1	1	1	1	1	14	58	0	0
F405	39	2	1	1	1	1	null	0	0	0	0	0	0	null	0	0	0	0	1	2	1	1	1	1	1	1	1	1	2	1	1	1	1	1	46	46	0	0
F411	40	1	1	1	1	1	null	0	0	0	0	0	0	null	0	0	0	0	1	1	1	2	1	1	1	1	1	1	1	1	1	2	1	1	51	51	0	0
F412	40	1	1	1	1	1	Pneumonia	0	1	0	0	0	0	null	0	0	0	0	1	1	1	2	1	1	1	1	1	1	1	1	2	2	1	1	72	87	1	0
F413	40	1	1	1	1	1	null	0	0	0	0	0	0	null	0	0	0	0	1	1	1	2	1	1	1	1	1	1	1	1	1	2	1	1	138	138	0	0
F414	40	1	2	1	1	1	null	0	0	0	0	0	0	null	0	0	0	0	1	1	1	2	1	1	1	1	1	1	2	1	1	2	1	1	88	88	0	0
F421	41	1	1	1	1	1	null	0	0	0	0	0	0	null	0	0	0	0	1	2	1	1	1	1	2	1	2	2	2	1	1	1	2	1	45	45	0	0
F422	41	1	1	1	1	1	null	0	0	0	0	0	0	null	0	0	0	0	1	2	1	1	1	1	2	1	2	2	2	1	1	1	2	1	47	47	0	0
F423	41	1	1	1	1	1	null	0	0	0	0	0	0	null	0	0	0	0	1	2	1	1	1	1	2	1	2	2	2	1	1	1	2	1	78	78	0	0
F424	41	2	1	1	1	1	null	0	0	0	0	0	0	null	0	0	0	0	1	2	1	1	1	1	2	1	2	2	2	1	1	1	2	1	82	82	0	0
F425	41	1	1	1	1	1	null	0	0	0	0	0	0	null	0	0	0	0	1	2	1	1	1	1	2	1	2	2	2	1	1	1	2	1	107	107	0	0
F426	41	1	1	1	1	1	null	0	0	0	0	0	0	null	0	0	0	0	1	2	1	1	1	1	2	1	2	2	2	1	1	1	2	1	111	111	0	0
F427	41	2	1	1	1	1	null	0	0	0	0	0	0	null	0	0	0	0	1	2	1	1	1	1	2	1	2	2	2	1	1	1	2	1	39	39	0	0
F431	42	1	1	1	1	1	null	0	0	0	0	0	0	null	0	0	0	0	1	1	1	1	1	2	1	1	1	1	1	1	1	1	1	1	48	48	0	0
F432	42	1	1	2	2	1	Diarrhea	1	0	0	0	0	0	Diarrhea	1	0	0	0	1	1	1	1	1	2	1	1	1	1	1	1	2	1	1	1	41	48	1	1
F433	42	1	1	1	2	1	septicemia	0	0	1	0	0	0	septicemia	0	0	1	0	1	1	1	1	1	2	1	1	1	1	1	1	2	1	1	1	81	83	1	1
F434	42	2	1	2	2	2	Diarrhea	1	0	0	0	0	0	Diarrhea	1	0	0	0	1	1	1	1	1	2	1	1	1	1	1	1	2	1	1	1	6	9	1	1
F441	43	1	1	1	1	1	null	0	0	0	0	0	0	null	0	0	0	0	1	2	1	1	1	1	1	1	1	1	2	1	1	1	1	1	25	25	0	0
F442	43	1	1	1	1	1	null	0	0	0	0	0	0	null	0	0	0	0	1	2	1	1	1	1	1	1	1	1	2	1	1	1	1	1	30	30	0	0
F443	43	1	1	1	1	1	null	0	0	0	0	0	0	null	0	0	0	0	1	2	1	1	1	1	1	1	1	1	2	1	1	1	1	1	69	69	0	0
F444	43	1	1	1	1	2	Diarrhea	1	0	0	0	0	0	null	0	0	0	0	1	2	1	1	1	1	1	1	1	1	1	1	2	1	1	1	87	162	1	0
F445	43	1	1	1	1	1	null	0	0	0	0	0	0	null	0	0	0	0	1	2	1	1	1	1	1	1	1	1	2	1	1	1	1	1	81	81	0	0
F451	44	2	1	1	1	1	null	0	0	0	0	0	0	null	0	0	0	0	1	1	1	1	1	2	1	1	1	1	1	1	1	2	1	1	54	54	0	0
F452	44	1	1	1	1	1	null	0	0	0	0	0	0	null	0	0	0	0	1	1	1	1	1	2	1	1	1	1	1	1	1	2	1	1	75	75	0	0
F453	44	1	1	2	2	2	Diarrhea	1	0	0	0	0	0	null	0	0	0	0	1	1	1	1	1	2	1	1	1	1	1	1	2	2	1	1	84	127	1	0
F461	45	1	1	1	1	1	null	0	0	0	0	0	0	null	0	0	0	0	1	1	1	2	1	1	1	1	1	1	1	1	1	2	1	1	77	77	0	0
F462	45	1	1	1	1	1	null	0	0	0	0	0	0	null	0	0	0	0	1	1	1	2	1	1	1	1	1	1	1	1	1	2	1	1	106	106	0	0
F463	45	1	1	1	1	1	Diarrhea	1	0	0	0	0	0	null	0	0	0	0	1	1	1	2	1	1	1	1	1	1	1	1	1	2	1	1	90	172	1	0
F471	46	1	1	1	1	1	null	0	0	0	0	0	0	null	0	0	0	0	1	2	1	2	1	1	1	1	1	2	2	2	1	2	2	2	35	35	0	0
F472	46	1	1	1	1	1	null	0	0	0	0	0	0	null	0	0	0	0	1	2	1	2	1	1	1	1	1	2	2	2	1	2	2	2	120	120	0	0
F473	46	1	1	1	1	1	null	0	0	0	0	0	0	null	0	0	0	0	1	2	1	2	1	1	1	1	1	2	2	2	1	2	2	2	132	132	0	0
F474	46	1	1	1	1	1	null	0	0	0	0	0	0	null	0	0	0	0	1	2	1	2	1	1	1	1	1	2	2	2	1	2	2	2	51	51	0	0
F481	47	1	1	1	1	1	null	0	0	0	0	0	0	null	0	0	0	0	1	1	1	1	1	1	1	1	1	1	2	1	1	2	1	1	32	32	0	0
F482	47	2	1	1	1	1	null	0	0	0	0	0	0	null	0	0	0	0	1	1	1	1	1	1	1	1	1	1	2	1	1	2	1	1	118	118	0	0
F483	47	1	1	1	1	1	null	0	0	0	0	0	0	null	0	0	0	0	1	1	1	1	1	1	1	1	1	1	2	1	1	2	1	1	136	136	1	0
F484	47	1	1	2	2	1	Navel ill	0	0	0	1	0	0	null	0	0	0	0	1	1	1	1	1	1	1	1	1	1	2	1	1	2	1	1	12	19	0	0
F491	48	1	1	1	1	1	null	0	0	0	0	0	0	null	0	0	0	0	1	2	1	2	1	1	1	1	1	2	2	2	1	1	2	1	39	39	0	0
F492	48	1	1	1	1	1	null	0	0	0	0	0	0	null	0	0	0	0	1	2	1	2	1	1	1	1	1	2	2	2	1	1	2	1	78	78	0	0
F493	48	1	1	1	1	1	null	0	0	0	0	0	0	null	0	0	0	0	1	2	1	2	1	1	1	1	1	2	2	2	1	1	2	1	96	96	0	0
F494	48	1	1	1	1	1	null	0	0	0	0	0	0	null	0	0	0	0	1	2	1	2	1	1	1	1	1	2	2	2	1	1	2	1	34	34	0	0
F495	48	2	1	1	1	1	null	0	0	0	0	0	0	null	0	0	0	0	1	2	1	2	1	1	1	1	1	2	2	2	1	1	2	1	26	26	0	0
F501	49	1	1	1	1	1	null	0	0	0	0	0	0	null	0	0	0	0	2	1	1	1	1	2	1	1	1	1	1	1	2	1	1	1	29	29	0	0
F502	49	1	1	2	2	1	Pneumonia	0	1	0	0	0	0	Pneumonia	0	1	0	0	2	1	1	1	1	2	1	1	1	1	1	1	2	1	1	1	48	51	1	1
F503	49	2	1	2	1	1	Skin disease	0	0	0	0	1	0	null	0	0	0	0	2	1	1	1	1	2	1	1	1	1	1	1	2	1	1	1	43	51	1	0
F504	49	1	1	2	2	1	Diarrhea	1	0	0	0	0	0	null	0	0	0	0	2	1	1	1	1	2	1	1	1	1	1	1	2	1	1	1	52	58	1	0
F511	50	2	1	1	1	1	null	0	0	0	0	0	0	null	0	0	0	0	1	2	1	2	1	1	2	1	1	2	2	2	1	1	2	2	47	47	0	0
F512	50	1	1	1	1	1	null	0	0	0	0	0	0	null	0	0	0	0	1	2	1	2	1	1	2	1	1	2	2	2	1	1	2	2	51	51	0	0
F513	50	1	1	1	1	1	null	0	0	0	0	0	0	null	0	0	0	0	1	2	1	2	1	1	2	1	1	2	2	2	1	1	2	2	90	90	0	0
F514	50	1	1	1	1	2	null	0	0	0	0	0	0	null	0	0	0	0	1	2	1	2	1	1	2	1	1	2	2	2	1	1	2	2	91	91	0	0
F515	50	1	1	1	1	1	null	0	0	0	0	0	0	null	0	0	0	0	1	2	1	2	1	1	2	1	1	2	2	2	1	1	2	2	49	49	0	0
F516	50	1	1	1	1	1	null	0	0	0	0	0	0	null	0	0	0	0	1	2	1	2	1	1	2	1	1	2	2	2	1	1	2	2	12	12	0	0
F517	50	1	1	1	1	1	null	0	0	0	0	0	0	null	0	0	0	0	1	2	1	2	1	1	2	1	1	2	2	2	1	1	2	2	168	168	0	0
F521	51	1	1	1	1	1	null	0	0	0	0	0	0	null	0	0	0	0	1	2	1	1	1	1	2	1	1	2	2	2	1	1	2	1	18	18	0	0
F522	51	1	1	1	1	1	null	0	0	0	0	0	0	null	0	0	0	0	1	2	1	1	1	1	2	1	1	2	2	2	1	1	2	1	41	41	0	0
F523	51	1	1	2	2	2	Skin disease	0	0	0	0	1	0	null	0	0	0	0	1	2	1	1	1	1	2	1	1	2	1	2	2	1	2	1	48	60	1	0
F524	51	1	1	1	1	1	null	0	0	0	0	0	0	null	0	0	0	0	1	2	1	1	1	1	2	1	1	2	2	2	1	1	2	1	76	76	0	0
F525	51	1	1	1	1	1	null	0	0	0	0	0	0	null	0	0	0	0	1	2	1	1	1	1	2	1	1	2	2	2	1	1	2	1	105	105	0	0
F526	51	1	1	1	1	1	null	0	0	0	0	0	0	null	0	0	0	0	1	2	1	1	1	1	2	1	1	2	2	2	1	1	2	1	163	163	0	0
F527	51	1	1	1	1	2	null	0	0	0	0	0	0	null	0	0	0	0	1	2	1	1	1	1	2	1	1	2	2	2	1	1	2	1	72	72	0	0
F528	51	2	1	1	1	1	null	0	0	0	0	0	0	null	0	0	0	0	1	2	1	1	1	1	2	1	1	2	2	2	1	1	2	1	45	45	0	0
F531	52	1	1	2	2	2	Pneumonia	0	1	0	0	0	0	Pneumonia	0	1	0	0	2	1	1	1	1	2	1	1	1	1	1	1	2	1	1	1	43	49	1	1
F532	52	1	1	2	2	1	septicemia	0	0	1	0	0	0	septicemia	0	0	1	0	2	1	1	1	1	2	1	1	1	1	1	1	2	1	1	1	2	4	1	1
F533	52	1	1	1	2	1	null	0	0	0	0	0	0	null	0	0	0	0	2	1	1	1	1	2	1	1	1	1	2	1	2	1	1	1	97	97	0	0
F534	52	1	1	1	2	1	Diarrhea	1	0	0	0	0	0	null	0	0	0	0	2	1	1	1	1	2	1	1	1	1	1	1	2	1	1	1	95	101	1	0
